# Supplementary material for: Analysis on the Relevance of Asthma Susceptibility with the Alteration of Integrin β 4 Expression
Source: PLoS One. 2014 Apr 16;9(4):e95533. doi: 10.1371/journal.pone.0095533 (PMC3989341; doi:10.1371/journal.pone.0095533)
Supplement: Table S1 — GEArray Q Series Human Extracellular Matrix & Adhesion Molecules Gene Array. Microarray results of the expression of 96 genes key to the functions of cell adhesion. The expression spectrum of peripheral blood leukocytes from 4 normal adults and 6 asthma patients was examined respectively. (XLS) [file pone.0095533.s001.xls]

## Sheet: Report
Table S1: GEArray Q Series Human Extracellular Matrix & Adhesion Molecules Gene Array
Position	Unigene	GenBank	Symbol	Description	Gene Name	Normal (n=4)			Asthma (n=6)			A vs N
						Mean	SD		Mean	SD		Mean fold change
1	Hs.8230	NM_006988	ADAMTS1	A disintegrin-like and metalloprotease (reprolysin type) with thrombospondin type 1 motif, 1	Meth 1	0.0168714	0.0137322		0.0308636	0.0197446		1.82935
2	Hs.271605	NM_007037	ADAMTS8	Homo sapiens a disintegrin-like and metalloprotease (reprolysin type) with thrombospondin type 1 mo	Meth 2	0.0692082	0.0496149		0.0364391	0.0232336		0.526514
3	Hs.243491	NM_001228	CASP8	Caspase 8, apoptosis-related cysteine protease	FLICE	0.757576	0.252486		0.850625	0.0788278		1.12283
4	Hs.329502	NM_001229	CASP9	Caspase 9, apoptosis-related cysteine protease	MCH6/APAF3	0.101524	0.0447953		0.0420166	0.0151377		0.41386
5	Hs.74034	NM_001753	CAV1	Caveolin 1, caveolae protein, 22kDa	Caveolin-1	0.209068	0.092022		0.167492	0.0195354		0.801139
6	Hs.306278	NM_000610	CD44	CD44 antigen (homing function and Indian blood group system)	CD44	0.838108	0.126429		0.834439	0.152746		0.995623
7	Hs.194657	NM_004360	CDH1	Cadherin 1, type 1, E-cadherin (epithelial)	E-cadherin	0.755583	0.135725		0.848749	0.144801		1.1233
8	Hs.220529	NM_004363	CEACAM5	Carcinoembryonic antigen-related cell adhesion molecule 5	CEA	0.93509	0.068241		0.968709	0.0222079		1.03595
9	Hs.143434	NM_001843	CNTN1	Contactin 1	Contactin 1	0.0930445	0.0504275		0.138539	0.0486912		1.48895
10	Hs.413175	NM_030582	COL18A1	Collagen, type XVIII, alpha 1	Endostatin/KNO	0.316673	0.246144		0.337785	0.098207		1.06667
11	Hs.172928	NM_000088	COL1A1	Collagen, type I, alpha 1	COL1A1	0.0352827	0.0211496		0.0196316	0.00634923		0.556407
12	Hs.407912	NM_001846	COL4A2	Collagen, type IV, alpha 2	COL4A2	0.305975	0.142798		0.282022	0.0662769		0.921714
13	Hs.304682	NM_000099	CST3	Cystatin C (amyloid angiopathy and cerebral hemorrhage)	Cystatin C	1.00309	0.0403035		0.99637	0.0304749		0.993305
14	Hs.254321	NM_001903	CTNNA1	Catenin (cadherin-associated protein), alpha 1, 102kDa	Catenin a	0.252444	0.100023		0.283783	0.047105		1.12414
15	Hs.58488	NM_003798	CTNNAL1	Catenin (cadherin-associated protein), alpha-like 1	Catenin alpha-like 1	0.149462	0.0130001		0.0267936	0.0133457		0.179266
16	Hs.410086	NM_001904	CTNNB1	Catenin Beta 1	b Catenin	0.713064	0.189456		0.841639	0.158155		1.18031
17	Hs.166011	NM_001331	CTNND1	Catenin (cadherin-associated protein), delta 1	Catenin delta 1	0.0784498	0.0464507		0.0944651	0.0248365		1.20415
18	Hs.436421	NM_001332	CTNND2	Catenin (cadherin-associated protein), delta 2 (neural plakophilin-related arm-repeat protein)	Catenin delta 2	0.468038	0.235606		0.289347	0.110778		0.618212
19	Hs.135226	NM_001908	CTSB	Cathepsin B	Cathepsin B	0.0158109	0.0126675		0.00824911	0.00348624		0.521736
20	Hs.343475	NM_001909	CTSD	Cathepsin D (lysosomal aspartyl protease)	Cathepsin D	0.687064	0.228644		0.690102	0.0511412		1.00442
21	Hs.421724	NM_001911	CTSG	Cathepsin G	Cathepsin G	0.610653	0.1802		0.756471	0.061421		1.23879
22	Hs.418123	NM_001912	CTSL	Cathepsin L	Cathepsin L	0.677384	0.243637		0.797816	0.14935		1.17779
23	Hs.172562	NM_005215	DCC	Deleted in colorectal carcinoma	DCC	0.16301	0.0834341		0.165887	0.0623141		1.01765
24	Hs.81071	NM_004425	ECM1	Extracellular matrix protein 1	ECM1	0.0935508	0.0508226		0.0775242	0.0248085		0.828686
25	Hs.300774	NM_005141	FGB	Fibrinogen, B beta polypeptide	FGB	0.0732319	0.02972		0.136482	0.036745		1.86369
26	Hs.418138	NM_002026	FN1	Fibronectin 1	Fibronectin-1	0.396379	0.139105		0.446135	0.0314795		1.12553
27	Hs.44227	NM_006665	HPSE	Heparanase	Heparanases	0.222185	0.162973		0.336198	0.125053		1.51315
28	Hs.386467	NM_000201	ICAM1	Intercellular Adhesion Molecule 1	ICAM-1	0.224704	0.169753		0.110041	0.0443009		0.489714
29	Hs.439320	NM_181501	ITGA1	Integrin, alpha 1	Integrin a1	0.0839369	0.0308856		0.0352223	0.0119456		0.419629
30	Hs.158237	NM_003637	ITGA10	Integrin, alpha 10	Integrin a10	0.0969379	0.0686138		0.0383954	0.00911615		0.396082
31	Hs.256297	NM_012211	ITGA11	Integrin, alpha 11	ITGA11	0.119566	0.0460698		0.090743	0.0262439		0.758939
32	Hs.387725	NM_002203	ITGA2	Integrin, alpha 2 (CD49B, alpha 2 subunit of VLA-2 receptor)	LFA1b	0.0209863	0.017711		0.0181473	0.0104154		0.864725
33	Hs.411312	NM_000419	ITGA2B	Integrin, alpha 2b (platelet glycoprotein IIb of IIb/IIIa complex, antigen CD41B)	Integrin alpha 2b	0.099592	0.0944883		0.0519784	0.04761		0.521913
34	Hs.265829	NM_002204	ITGA3	Integrin, alpha 3 (antigen CD49C, alpha 3 subunit of VLA-3 receptor)	Integrin a3	0.0579435	0.0253821		0.0606444	0.0211462		1.04661
35	Hs.145140	NM_000885	ITGA4	Integrin, alpha 4 (antigen CD49D, alpha 4 subunit of VLA-4 receptor)	Integrin a4 (VLA-4)	0.153408	0.133666		0.232566	0.0856436		1.516
36	Hs.149609	NM_002205	ITGA5	Integrin, alpha 5 (fibronectin receptor, alpha polypeptide)	Integrin a5	0.727524	0.149799		0.703766	0.0622561		0.967345
37	Hs.212296	NM_000210	ITGA6	Integrin, alpha 6	Integrin a6	0.117987	0.0632236		0.0184302	0.00612577		0.156205
38	Hs.74369	NM_002206	ITGA7	Integrin, alpha 7	Integrin a7	0.0291589	0.02531		0.0299374	0.0267107		1.0267
39	Hs.171025	XM_167711	ITGA8	Integrin, alpha 8	Integrin a8	0.0333323	0.0271667		0.00523825	0.00312769		0.157152
40	Hs.222	NM_002207	ITGA9	Integrin, alpha 9	Integrin a9	0.224109	0.131761		0.2568	0.0709651		1.14587
41	Hs.174103	NM_002209	ITGAL	Integrin, alpha L (antigen CD11A (p180), lymphocyte function-associated antigen 1; alpha polypeptide)	LFA1a /CD11A	0.00179316	0.00077973		0.00206495	0.00174264		1.15157
42	Hs.172631	NM_000632	ITGAM	Integrin, alpha M (complement component receptor 3, alpha; also known as CD11b (p170), macrophage antigen alpha polypeptide)	Integrin aM	0.00123173	0.00118498		0.00238767	0.00131478		1.93847
43	Hs.436873	NM_002210	ITGAV	Integrin, alpha V (vitronectin receptor, alpha polypeptide, antigen CD51)	Integrin aV	0.0936998	0.0602136		0.294158	0.125139		3.13936
44	Hs.385521	NM_000887	ITGAX	Integrin, alpha X (antigen CD11C (p150), alpha polypeptide)	Integrin aX	0.332138	0.176879		0.384761	0.116485		1.15843
45	Hs.287797	NM_002211	ITGB1	Integrin, beta 1 (fibronectin receptor, beta polypeptide, antigen CD29 includes MDF2, MSK12)	Integrin b1	0.286177	0.143552		0.397822	0.0995393		1.39012
46	Hs.375957	NM_000211	ITGB2	Integrin, beta 2 (antigen CD18 (p95), lymphocyte function-associated antigen 1; macrophage antigen 1 (mac-1) beta subunit)	LFA-1/CD18	0.492845	0.260173		0.320376	0.137579		0.650054
47	Hs.87149	NM_000212	ITGB3	Integrin, beta 3 (platelet glycoprotein IIIa, antigen CD61)	CD61/GP3A	0.611388	0.223722		0.653019	0.0880337		1.06809
48	Hs.85266	NM_000213	ITGB4	Integrin, beta 4	Integrin b4	0.0930041	0.0262696		0.00574663	0.00160742		0.0617891
49	Hs.149846	NM_002213	ITGB5	Integrin, beta 5	Integrin b5	0.436494	0.0463307		0.537109	0.124472		1.23051
50	Hs.57664	NM_000888	ITGB6	Integrin, beta 6	Integrin b6	0.0136895	0.0117919		0.013531	0.00583789		0.988418
51	Hs.1741	NM_000889	ITGB7	Integrin, beta 7	Integrin b7	0.367523	0.226167		0.464965	0.12796		1.26513
52	Hs.355722	NM_002214	ITGB8	Integrin, beta 8	Integrin b8	0.0628874	0.0486232		0.123705	0.0766043		1.96708
53	Hs.122645	NM_002291	LAMB1	Laminin, beta 1	Laminin B1	0.367876	0.112758		0.524143	0.0843566		1.42478
54	Hs.432855	NM_002293	LAMC1	Laminin, gamma 1 (formerly LAMB2)	LAMB2	0.128802	0.0593682		0.073015	0.0336373		0.56688
55	Hs.5734	NM_012215	MGEA5	Meningioma expressed antigen 5 (hyaluronidase)	Hyaluronidases	0.752418	0.161652		0.843191	0.112715		1.12064
56	Hs.90598	NM_000247	MICA	MHC class I polypeptide-related sequence A	MUC-18	0.488746	0.13574		0.471248	0.0879871		0.964199
57	Hs.83169	NM_002421	MMP1	Matrix metalloproteinase 1 (interstitial collagenase)	Collagenase-1	0.00249759	0.000926194		0.00592632	0.0044579		2.37281
58	Hs.2258	NM_002425	MMP10	Matrix metalloproteinase 10 (stromelysin 2)	MMP10	0.181429	0.0849512		0.328544	0.0761108		1.81087
59	Hs.143751	NM_005940	MMP11	Matrix metalloproteinase 11 (stromelysin 3)	ST3	0.346448	0.116601		0.304753	0.129593		0.87965
60	Hs.1695	NM_002426	MMP12	Matrix metalloproteinase 12 (macrophage elastase)	MMP12	0.311184	0.145158		0.485287	0.0716742		1.55949
61	Hs.2936	NM_002427	MMP13	Matrix metalloproteinase 13 (collagenase 3)	Collagenase-3 (MMP-13)	0.372626	0.205214		0.687284	0.189603		1.84444
62	Hs.2399	NM_004995	MMP14	Matrix metalloproteinase 14 (membrane-inserted)	MT1-MMP	0.166118	0.0939766		0.14972	0.0372096		0.901286
63	Hs.80343	NM_002428	MMP15	Matrix metalloproteinase 15 (membrane-inserted)	MMP15	0.117438	0.0698037		0.117063	0.0450259		0.996808
64	Hs.90800	NM_005941	MMP16	Matrix metalloproteinase 16 (membrane-inserted)	MMP16	0.0437397	0.0246658		0.048847	0.0274663		1.11677
65	Hs.159581	NM_016155	MMP17	Matrix metalloproteinase 17 (membrane-inserted)	MMP-17 (MT-4-MMP)	0.0323103	0.0180795		0.0150703	0.00912929		0.466424
66	Hs.367877	NM_004530	MMP2	Matrix metalloproteinase 2 (gelatinase A, 72kDa gelatinase, 72kDa type IV collagenase)	MMP-2	0.384521	0.133144		0.443184	0.0400949		1.15256
67	Hs.123387	NM_004771	MMP20	Matrix metalloproteinase 20 (enamelysin)	MMP20	0.692173	0.107887		0.694536	0.0662054		1.00341
68	Hs.212581	NM_006690	MMP24	Matrix metalloproteinase 24 (membrane-inserted)	MMP24	0.39861	0.0963551		0.503761	0.0920554		1.26379
69	Hs.204732	NM_021801	MMP26	Homo sapiens matrix metalloproteinase-26 (MMP26) mRNA	MMP26	0.244141	0.147077		0.217662	0.140844		0.891541
70	Hs.375129	NM_002422	MMP3	Matrix metalloproteinase 3 (stromelysin 1, progelatinase)	TRANSIN	0.135529	0.046648		0.147913	0.0454869		1.09137
71	Hs.2256	NM_002423	MMP7	Matrix metalloproteinase 7 (matrilysin, uterine)	MMP-7	0.035165	0.0227822		0.0144754	0.00586732		0.411642
72	Hs.390002	NM_002424	MMP8	Matrix metalloproteinase 8 (neutrophil collagenase)	MMP8	0.440234	0.168732		0.398098	0.107223		0.904287
73	Hs.151738	NM_004994	MMP9	Matrix metalloproteinase 9 (gelatinase B, 92kDa gelatinase, 92kDa type IV collagenase)	MMP-9	0.521589	0.212745		0.399144	0.12196		0.765247
74	Hs.78792	NM_000615	NCAM1	Neural cell adhesion molecule 1	NCAM	0.0520858	0.0347271		0.0789011	0.0285163		1.51483
75	Hs.7912	NM_005010	NRCAM	Neuronal cell adhesion molecule	NRCAM	0.320424	0.106826		0.193781	0.099469		0.604765
76	Hs.78146	NM_000442	PECAM1	Platelet/endothelial cell adhesion molecule (CD31 antigen)	CD31	0.951811	0.0596976		0.958635	0.0423257		1.00717
77	Hs.274404	NM_000930	PLAT	Plasminogen activator, tissue	T-PA	0.0896325	0.0509051		0.179142	0.0463657		1.99863
78	Hs.77274	NM_002658	PLAU	Plasminogen activator, urokinase	uPA	0.00533428	0.00458862		0.0005667	0.000365567		0.106237
79	Hs.179657	NM_002659	PLAUR	Plasminogen activator, urokinase receptor	uPAR	0.110905	0.0662093		0.0613399	0.0234811		0.553083
80	Hs.89546	NM_000450	SELE	Selectin E (endothelial adhesion molecule 1)	ELAM-1/E-selectin	0.208714	0.094791		0.159541	0.0458911		0.764402
81	Hs.82848	NM_000655	SELL	Selectin L (lymphocyte adhesion molecule 1)	L-Selectin	0.771932	0.17206		0.950251	0.0767743		1.231
82	Hs.73800	NM_003005	SELP	Selectin P (granule membrane protein 140kDa, antigen CD62)	CD62	0.673822	0.22977		0.867983	0.168311		1.28815
83	Hs.75716	NM_002575	SERPINB2	Serine (or cysteine) proteinase inhibitor, clade B (ovalbumin), member 2	PAI-2	0.22297	0.135209		0.429069	0.111518		1.92433
84	Hs.55279	NM_002639	SERPINB5	Serine (or cysteine) proteinase inhibitor, clade B (ovalbumin), member 5	Maspin	0.171281	0.0988606		0.214117	0.0740049		1.25009
85	Hs.414795	NM_000602	SERPINE1	Serine (or cysteine) proteinase inhibitor, clade E (nexin, plasminogen activator inhibitor type 1), member 1	PAI-1	0.0832725	0.0441745		0.161717	0.051396		1.94202
86	Hs.111779	NM_003118	SPARC	Secreted protein, acidic, cysteine-rich (osteonectin)	ON	0.150186	0.056432		0.0858748	0.040108		0.571788
87	Hs.313	NM_000582	SPP1	Secreted phosphoprotein 1 (osteopontin, bone sialoprotein I, early T-lymphocyte activation 1)	Osteopontin	0.987071	0.02227		0.956505	0.0211064		0.969033
88	Hs.164226	NM_003246	THBS1	Thrombospondin 1	TSP1	0.345657	0.111583		0.199045	0.0464554		0.575846
89	Hs.458354	NM_003247	THBS2	Thrombospondin 2	Thrombospondin2	0.317402	0.139444		0.221196	0.0700089		0.696897
90	Hs.169875	NM_007112	THBS3	Thrombospondin 3	THBS3	0.115175	0.081055		0.148922	0.0552978		1.29301
91	Hs.446641	NM_003254	TIMP1	Tissue inhibitor of metalloproteinase 1 (erythroid potentiating activity, collagenase inhibitor)	TIMP1	0.0163375	0.0046525		0.00196867	0.000975573		0.1205
92	Hs.6441	NM_003255	TIMP2	Tissue inhibitor of metalloproteinase 2	TIMP2	0.276898	0.107341		0.118477	0.0177667		0.427874
93	Hs.245188	NM_000362	TIMP3	Tissue inhibitor of metalloproteinase 3 (Sorsby fundus dystrophy, pseudoinflammatory)	TIMP3	0.0244183	0.0077581		0.0600568	0.0353728		2.4595
94	Hs.414005	NM_019894	TMPRSS4	Transmembrane protease, serine 4	TMPRSS4	0.069774	0.0387252		0.0803521	0.0255609		1.15161
95	Hs.109225	NM_001078	VCAM1	Vascular cell adhesion molecule 1	VCAM-1	0.190596	0.0658237		0.108599	0.0394431		0.569787
96	Hs.2257	NM_000638	VTN	Vitronectin (serum spreading factor, somatomedin B, complement S-protein)	Vitronectin	0.332934	0.0518789		0.114459	0.0186804		0.34379
97	N/A	L08752	PUC18	PUC18 Plasmid DNA	pUC18
100	blank	blank	blank	blank	0
103	Hs.169476	NM_002046	GAPD	Glyceraldehyde-3-phosphate dehydrogenase	GAPDH
105	Hs.356331	NM_021130	PPIA	Homo sapiens peptidylprolyl isomerase A (cyclophilin A) (PPIA)	Cyclophilin A
109	Hs.449070	NM_012423	RPL13A	Ribosomal protein L13a	RPL13A
111	Hs.426930	NM_001101	ACTB	Actin, beta	b-Actin
